# Supplementary material for: OmNI: a modular open-source framework for interactive multi-omics data integration and visualization
Source: NAR Genom Bioinform. 2026 Jan 10;8(1):lqaf206. doi: 10.1093/nargab/lqaf206 (PMC12789801; doi:10.1093/nargab/lqaf206)
Supplement: lqaf206_Supplemental_Files [file lqaf206_supplemental_files.zip]

Archive with 3 entries (3 files):
- CPTAC_GBM_OmNI_Report.html.zip
- Fentanyl_OmNI_Report.html.zip
- Supplementary_Figures.pdf
